# Supplementary material for: Prognostic value of the relative neutrophil–monocyte-to-lymphocyte–albumin ratio in chronic lower respiratory diseases: a multicenter retrospective analysis
Source: Front Physiol. 2025 Dec 18;16:1708302. doi: 10.3389/fphys.2025.1708302 (PMC12756091; doi:10.3389/fphys.2025.1708302)
Supplement: Supplementary file 1 [file Table2.xlsx]

## Sheet: Baseline_by_NMLAR
Baseline characteristics by NMLAR quartiles (MIMIC-IV cohort)
**Characteristic**	**Overall** N = 2,120	**Q1 (lowest)** N = 530	**Q2** N = 530	**Q3** N = 530	**Q4 (highest)** N = 530	**p-value**
age	69 (59, 77)	68 (58, 75)	68 (59, 76)	69 (59, 78)	71 (62, 79)	<0.001
Sex						0.2
Female	1,036 / 2,120 (49%)	256 / 530 (48%)	260 / 530 (49%)	277 / 530 (52%)	243 / 530 (46%)
Male	1,084 / 2,120 (51%)	274 / 530 (52%)	270 / 530 (51%)	253 / 530 (48%)	287 / 530 (54%)
wbc_count	11 (8, 16)	10 (7, 14)	11 (8, 15)	11 (8, 16)	14 (10, 19)	<0.001
neutrophil_count	9.1 (6.1, 13.1)	7.3 (4.6, 10.6)	8.4 (5.8, 11.6)	9.6 (6.5, 13.2)	12.5 (8.7, 17.6)	<0.001
lymphocyte_count	1.17 (0.68, 1.91)	2.03 (1.35, 2.92)	1.56 (1.05, 2.04)	1.02 (0.67, 1.42)	0.64 (0.37, 0.94)	<0.001
monocyte_count	0.65 (0.35, 0.98)	0.32 (0.15, 0.50)	0.65 (0.41, 0.86)	0.77 (0.51, 1.07)	0.98 (0.64, 1.41)	<0.001
platelet_count	176 (128, 242)	146 (111, 196)	185 (139, 242)	190 (135, 257)	199 (137, 274)	<0.001
k	4.30 (3.80, 4.70)	4.30 (4.00, 4.60)	4.20 (3.80, 4.60)	4.30 (3.80, 4.70)	4.25 (3.70, 4.70)	0.2
Na	138.0 (136.0, 141.0)	139.0 (137.0, 141.0)	139.0 (136.0, 141.0)	139.0 (136.0, 141.0)	138.0 (134.0, 141.0)	<0.001
BUN	19 (13, 30)	16 (12, 21)	17 (12, 26)	21 (14, 35)	26 (16, 41)	<0.001
CR	1.00 (0.70, 1.50)	0.80 (0.70, 1.10)	0.90 (0.70, 1.30)	1.00 (0.80, 1.60)	1.20 (0.80, 1.90)	<0.001
ALB	3.20 (2.70, 3.60)	3.60 (3.20, 3.90)	3.40 (3.00, 3.80)	3.10 (2.70, 3.40)	2.75 (2.30, 3.10)	<0.001
CRP	6.9 (3.6, 10.1)	6.4 (3.4, 10.1)	5.9 (2.8, 9.7)	7.2 (3.6, 10.3)	7.9 (4.1, 10.3)	<0.001
LDH	279 (222, 407)	248 (200, 336)	264 (211, 353)	292 (232, 422)	334 (256, 480)	<0.001
SOFA	2.00 (0.00, 4.00)	2.00 (1.00, 4.00)	1.00 (0.00, 3.00)	1.00 (0.00, 3.00)	2.00 (0.00, 4.00)	<0.001
smoker						0.8
never smoker	718 / 2,120 (34%)	173 / 530 (33%)	181 / 530 (34%)	176 / 530 (33%)	188 / 530 (35%)
former smoker	932 / 2,120 (44%)	244 / 530 (46%)	225 / 530 (42%)	231 / 530 (44%)	232 / 530 (44%)
current smoker	470 / 2,120 (22%)	113 / 530 (21%)	124 / 530 (23%)	123 / 530 (23%)	110 / 530 (21%)
diabetes1						0.3
Normal	1,370 / 2,120 (65%)	329 / 530 (62%)	355 / 530 (67%)	356 / 530 (67%)	330 / 530 (62%)
Prediabetes	23 / 2,120 (1.1%)	8 / 530 (1.5%)	3 / 530 (0.6%)	6 / 530 (1.1%)	6 / 530 (1.1%)
Diabetes	727 / 2,120 (34%)	193 / 530 (36%)	172 / 530 (32%)	168 / 530 (32%)	194 / 530 (37%)
Hypertension	1,493 / 2,120 (70%)	384 / 530 (72%)	365 / 530 (69%)	376 / 530 (71%)	368 / 530 (69%)	0.6
Arthritis	295 / 2,120 (14%)	77 / 530 (15%)	73 / 530 (14%)	73 / 530 (14%)	72 / 530 (14%)	>0.9
HF	790 / 2,120 (37%)	145 / 530 (27%)	186 / 530 (35%)	230 / 530 (43%)	229 / 530 (43%)	<0.001
CHD	953 / 2,120 (45%)	276 / 530 (52%)	237 / 530 (45%)	218 / 530 (41%)	222 / 530 (42%)	0.001
CKD	513 / 2,120 (24%)	94 / 530 (18%)	119 / 530 (22%)	149 / 530 (28%)	151 / 530 (28%)	<0.001
chronic_liver_disease	211 / 2,120 (10.0%)	29 / 530 (5.5%)	46 / 530 (8.7%)	70 / 530 (13%)	66 / 530 (12%)	<0.001
mechvent	1,823 / 2,120 (86%)	458 / 530 (86%)	425 / 530 (80%)	465 / 530 (88%)	475 / 530 (90%)	<0.001
vasopressor	215 / 2,120 (10%)	39 / 530 (7.4%)	26 / 530 (4.9%)	59 / 530 (11%)	91 / 530 (17%)	<0.001
CRRT	161 / 2,120 (7.6%)	24 / 530 (4.5%)	26 / 530 (4.9%)	36 / 530 (6.8%)	75 / 530 (14%)	<0.001
7day_death	182 / 2,120 (8.6%)	20 / 530 (3.8%)	28 / 530 (5.3%)	49 / 530 (9.2%)	85 / 530 (16%)	<0.001
14day_death	267 / 2,120 (13%)	36 / 530 (6.8%)	41 / 530 (7.7%)	66 / 530 (12%)	124 / 530 (23%)	<0.001
30day__death	333 / 2,120 (16%)	43 / 530 (8.1%)	48 / 530 (9.1%)	91 / 530 (17%)	151 / 530 (28%)	<0.001
90day__death	454 / 2,120 (21%)	61 / 530 (12%)	72 / 530 (14%)	125 / 530 (24%)	196 / 530 (37%)	<0.001
365day__death	647 / 2,120 (31%)	84 / 530 (16%)	112 / 530 (21%)	190 / 530 (36%)	261 / 530 (49%)	<0.001

## Sheet: Group_counts
NMLAR_cat	n
Q1 (lowest)	530
Q2	530
Q3	530
Q4 (highest)	530

## Sheet: NMLAR_quartiles
quantile	value
Q1 cutoff (25%)	5.63788
Median (50%)	13.6811
Q3 cutoff (75%)	29.7529
