# Supplementary material for: Prognostic value of the relative neutrophil–monocyte-to-lymphocyte–albumin ratio in chronic lower respiratory diseases: a multicenter retrospective analysis
Source: Front Physiol. 2025 Dec 18;16:1708302. doi: 10.3389/fphys.2025.1708302 (PMC12756091; doi:10.3389/fphys.2025.1708302)
Supplement: Supplementary file 3 [file Table3.xlsx]

## Sheet: ICU death
Subgroup	Level	N	HR (95% CI)	P_value
Age_group	<60	501	0.99 (0.96–1.03)	0.722
Age_group	≥60	1444	1.01 (0.99–1.02)	0.366
cad	No	1064	1.00 (0.98–1.01)	0.559
cad	Yes	881	1.01 (1.00–1.03)	0.132
ckd	No	1476	1.01 (0.99–1.02)	0.455
ckd	Yes	469	1.00 (0.98–1.02)	0.983
chronic_liver_disease	No	1753	1.00 (0.99–1.02)	0.473
chronic_liver_disease	Yes	192	1.00 (0.96–1.03)	0.896
sex	Female	949	1.00 (0.98–1.02)	0.992
sex	Male	996	1.00 (0.98–1.02)	0.926
Diabetes	Diabetes	662	1.03 (1.01–1.06)	0.003
Diabetes	Normal	1261	0.99 (0.98–1.01)	0.319
Diabetes	PreDM	22	0.74 (0.00–Inf)	1.000
Smoker	current smoker	436	1.00 (0.98–1.03)	0.837
Smoker	former smoker	858	1.00 (0.99–1.02)	0.710
Smoker	never smoker	651	0.99 (0.97–1.01)	0.340

## Sheet: In-hosp death
Subgroup	Level	N	HR (95% CI)	P_value
Age_group	<60	501	1.01 (0.98–1.03)	0.473
Age_group	≥60	1444	1.01 (1.00–1.02)	0.005
cad	No	1064	1.00 (0.99–1.02)	0.449
cad	Yes	881	1.03 (1.01–1.04)	0.009
ckd	No	1476	1.02 (1.01–1.03)	0.001
ckd	Yes	469	1.01 (0.99–1.02)	0.658
chronic_liver_disease	No	1753	1.01 (1.00–1.02)	0.046
chronic_liver_disease	Yes	192	1.03 (1.00–1.06)	0.020
sex	Female	949	1.01 (1.00–1.02)	0.102
sex	Male	996	1.01 (1.00–1.02)	0.173
Diabetes	Diabetes	662	1.02 (1.00–1.04)	0.012
Diabetes	Normal	1261	1.01 (1.00–1.02)	0.173
Diabetes	PreDM	22	1.97 (0.00–Inf)	1.000
Smoker	current smoker	436	1.00 (0.98–1.02)	0.909
Smoker	former smoker	858	1.02 (1.00–1.03)	0.023
Smoker	never smoker	651	1.01 (0.99–1.03)	0.347

## Sheet: 30-day death
Subgroup	Level	N	HR (95% CI)	P_value
Age_group	<60	501	1.01 (0.99–1.03)	0.279
Age_group	≥60	1444	1.02 (1.01–1.02)	<0.001
cad	No	1064	1.01 (1.00–1.02)	0.105
cad	Yes	881	1.02 (1.01–1.03)	0.007
ckd	No	1476	1.02 (1.01–1.03)	<0.001
ckd	Yes	469	1.01 (0.99–1.02)	0.420
chronic_liver_disease	No	1753	1.01 (1.00–1.02)	0.004
chronic_liver_disease	Yes	192	1.03 (1.00–1.05)	0.021
sex	Female	949	1.01 (1.00–1.03)	0.025
sex	Male	996	1.01 (1.00–1.02)	0.042
Diabetes	Diabetes	662	1.03 (1.01–1.04)	<0.001
Diabetes	Normal	1261	1.01 (1.00–1.02)	0.214
Diabetes	PreDM	22	2.66 (0.00–Inf)	0.999
Smoker	current smoker	436	1.00 (0.98–1.02)	0.865
Smoker	former smoker	858	1.02 (1.01–1.03)	0.001
Smoker	never smoker	651	1.01 (0.99–1.02)	0.300

## Sheet: 365-day death
Subgroup	Level	N	HR (95% CI)	P_value
Age_group	<60	501	1.01 (0.99–1.02)	0.374
Age_group	≥60	1444	1.01 (1.00–1.01)	0.057
cad	No	1064	1.00 (1.00–1.01)	0.249
cad	Yes	881	1.01 (1.00–1.02)	0.096
ckd	No	1476	1.01 (1.00–1.02)	0.017
ckd	Yes	469	1.00 (0.99–1.02)	0.451
chronic_liver_disease	No	1753	1.00 (1.00–1.01)	0.162
chronic_liver_disease	Yes	192	1.02 (1.00–1.04)	0.032
sex	Female	949	1.01 (1.00–1.02)	0.104
sex	Male	996	1.00 (1.00–1.01)	0.387
Diabetes	Diabetes	662	1.01 (1.00–1.02)	0.032
Diabetes	Normal	1261	1.00 (1.00–1.01)	0.461
Diabetes	PreDM	22	4.57 (0.00–Inf)	0.997
Smoker	current smoker	436	1.00 (0.98–1.01)	0.630
Smoker	former smoker	858	1.01 (1.00–1.02)	0.005
Smoker	never smoker	651	1.00 (0.99–1.01)	0.989

## Sheet: 90-day death
Subgroup	Level	N	HR (95% CI)	P_value
Age_group	<60	501	1.02 (1.00–1.04)	0.074
Age_group	≥60	1444	1.01 (1.00–1.01)	0.055
cad	No	1064	1.01 (1.00–1.01)	0.241
cad	Yes	881	1.01 (1.00–1.02)	0.098
ckd	No	1476	1.02 (1.00–1.02)	0.009
ckd	Yes	469	1.00 (0.99–1.02)	0.504
chronic_liver_disease	No	1753	1.01 (1.00–1.01)	0.156
chronic_liver_disease	Yes	192	1.03 (1.01–1.05)	0.010
sex	Female	949	1.01 (1.00–1.02)	0.262
sex	Male	996	1.01 (1.00–1.02)	0.166
Diabetes	Diabetes	662	1.02 (1.00–1.03)	0.006
Diabetes	Normal	1261	1.00 (1.00–1.01)	0.397
Diabetes	PreDM	22	2.33 (0.00–Inf)	0.999
Smoker	current smoker	436	1.00 (0.99–1.01)	0.417
Smoker	former smoker	858	1.01 (1.00–1.02)	0.022
Smoker	never smoker	651	1.01 (0.99–1.02)	0.365
