# Supplementary material for: Prognostic value of the relative neutrophil–monocyte-to-lymphocyte–albumin ratio in chronic lower respiratory diseases: a multicenter retrospective analysis
Source: Front Physiol. 2025 Dec 18;16:1708302. doi: 10.3389/fphys.2025.1708302 (PMC12756091; doi:10.3389/fphys.2025.1708302)
Supplement: Supplementary file 8 [file Table6.xlsx]

## Sheet: Sheet1
Table2. Cox Regression Analysis of NMLAR and Mortality in NHANES
model	Continuous	Quartile1	Quartile2	Quartile3	Quartile4	p for trend
CLRD-specific mortality
Model 1	1.22 (1.18-1.26) <0.001	Reference	1.21(0.66-2.24) 0.536	2.73 (1.60-4.65) <0.001	6.33 (3.88-10.34) <0.001	<0.001
Model 2	1.12 (1.09-1.16) <0.001	Reference	1.02 (0.56-1.85) 0.961	1.73 (1.02-2.93) 0.043	2.89 (1.80-4.66) <0.001	<0.001
Model 3	1.07 (1.01-1.14) 0.021	Reference	1.09 (0.59-2.03) 0.776	1.86 (1.02-3.37) 0.042	2.55 (1.21-5.36) 0.014	0.003
CLRD-specific mortality in COPD
Model 1	1.19(1.15-1.23) <0.001	Reference	1.62(0.78-3.37) 0.195	3.67(2.07-6.52) <0.001	7.32(4.06-13.21) <0.001	<0.001
Model 2	1.12(1.09-1.16) <0.001	Reference	1.41(0.71-2.81) 0.322	2.51(1.42-4.44) 0.001	3.82(2.15-6.81) <0.001	<0.001
Model 3	1.07(1.01-1.14) 0.027	Reference	1.54(0.75-3.18) 0.238	2.67(1.34-5.34) 0.005	3.16(1.34-7.49) 0.009	0.002
CLRD-specific mortality in asthma
Model 1	1.26 (1.20-1.32) <0.001	Reference	0.42 (0.14-1.22) 0.110	1.89 (0.93-3.82) 0.079	5.89 (3.00-11.56) <0.001	<0.001
Model 2	1.15 (1.09-1.21) <0.001	Reference	0.35 (0.12-1.04) 0.060	1.24 (0.58-2.64) 0.575	2.54 (1.24-5.19) 0.010	<0.001
Model 3	1.11 (1.02-1.20) 0.011	Reference	0.42 (0.14-1.27) 0.126	1.33 (0.55-3.19) 0.524	2.26 (0.84-6.09) 0.105	0.021
All-cause mortality
Model 1	1.19 (1.16-1.21) <0.001	Reference	1.39 (1.13-1.70) 0.001	1.66 (1.36-2.02) <0.001	3.69 (3.06-4.45) <0.001	<0.001
Model 2	1.11 (1.08-1.13) <0.001	Reference	1.21 (0.99-1.49) 0.061	1.13 (0.93-1.38) 0.213	1.89 (1.56-2.29) <0.001	<0.001
Model 3	1.08 (1.06-1.11) <0.001	Reference	1.25 (1.00-1.56) 0.050	1.15 (0.92-1.43) 0.214	1.62 (1.28-2.06) <0.001	<0.001
All-cause mortality in COPD
Model 1	1.16 (1.14-1.19) <0.001	Reference	1.18 (0.94-1.47) 0.145	1.58 (1.30-1.93) <0.001	3.30 (2.75-3.95) <0.001	<0.001
Model 2	1.09 (1.07-1.11) <0.001	Reference	1.03 (0.84-1.27) 0.780	1.10 (0.90-1.35) 0.362	1.73 (1.41-2.13) <0.001	<0.001
Model 3	1.09 (1.06-1.12) <0.001	Reference	1.05 (0.84-1.30) 0.667	1.11 (0.88-1.39) 0.381	1.52 (1.17-1.96) <0.001	<0.001
All-cause mortality in asthma
Model 1	1.21 (1.18-1.24) <0.001	Reference	1.35 (1.01-1.80) 0.044	1.64 (1.26-2.14) <0.001	3.60 (2.83-4.59) <0.001	<0.001
Model 2	1.12 (1.09-1.14) <0.001	Reference	1.21 (0.88-1.65) 0.236	1.27 (0.92-1.75) 0.141	1.95 (1.46-2.60) <0.001	<0.001
Model 3	1.10 (1.06-1.14) <0.001	Reference	1.38 (1.01-1.88) 0.045	1.37 (0.99-1.90) 0.061	1.79 (1.27-2.50) <0.001	<0.001
Model 1 was unadjusted. Model 2 was adjusted for age and sex. Model 3 was further adjusted for key predictors identified by three machine learning methods. For the CLRD-specific mortality model, covariates included age, smoking status, NMLAR, diabetes, LDH, AST, ALT, WBC, PLT, Cr, BUN, K, CRP, NLR, lgPLR, and education level. For the all-cause mortality model, covariates included age, LDH, PLT, K…
