# Supplementary material for: Prognostic value of the relative neutrophil–monocyte-to-lymphocyte–albumin ratio in chronic lower respiratory diseases: a multicenter retrospective analysis
Source: Front Physiol. 2025 Dec 18;16:1708302. doi: 10.3389/fphys.2025.1708302 (PMC12756091; doi:10.3389/fphys.2025.1708302)
Supplement: Supplementary file 9 [file Table4.xlsx]

## Sheet: Baseline_by_NMLAR
Characteristic	Overall N = 161	Q1 (≤ 8.640) N = 41	Q2 (8.640–13.830] N = 40	Q3 (13.830–16.919] N = 40	Q4 (> 16.919) N = 40	p-value
Age	80 (60, 80)	80 (70, 90)	70 (60, 80)	70 (60, 85)	70 (70, 80)	0.2
Sex						0.8
Female	46 (29%)	13 (32%)	9 (23%)	12 (30%)	12 (30%)
Male	115 (71%)	28 (68%)	31 (78%)	28 (70%)	28 (70%)
Days in HospitalStay	19 (9, 38)	36 (20, 63)	23 (14, 50)	11 (5, 22)	17 (6, 26)	<0.001
glucose	8.40 (5.02, 8.80)	8.60 (6.88, 10.70)	5.21 (4.50, 8.60)	8.60 (6.94, 8.60)	8.50 (5.65, 8.60)	0.001
monocyte_count	0.47 (0.38, 0.92)	0.33 (0.11, 0.75)	0.63 (0.35, 0.92)	0.40 (0.40, 0.79)	0.79 (0.40, 0.92)	<0.001
lymphocyte_count	1.29 (0.98, 1.50)	0.97 (0.78, 1.58)	1.31 (1.00, 1.50)	1.29 (1.01, 1.29)	1.40 (1.27, 1.50)	0.2
platelet_count	162 (97, 205)	205 (163, 274)	133 (97, 211)	162 (125, 162)	97 (97, 198)	<0.001
neutrophil_count	9.26 (6.24, 12.69)	8.65 (6.32, 13.12)	6.11 (6.11, 8.81)	10.72 (9.25, 12.85)	9.26 (9.01, 9.35)	<0.001
wbc_count	13 (8, 15)	12 (8, 15)	8 (8, 14)	15 (12, 15)	11 (8, 13)	0.010
creatinine	69 (0, 209)	0 (0, 63)	112 (23, 209)	65 (0, 209)	209 (70, 209)	<0.001
urea	14 (8, 16)	8 (6, 9)	15 (6, 16)	16 (14, 24)	16 (11, 16)	<0.001
LDH	309 (228, 439)	246 (207, 262)	415 (216, 439)	309 (238, 439)	439 (249, 439)	<0.001
CRP	58 (22, 116)	26 (9, 74)	116 (33, 116)	58 (43, 58)	58 (42, 117)	0.003
NLR	7.4 (5.5, 10.0)	8.2 (5.0, 14.7)	4.6 (4.1, 8.4)	9.7 (7.4, 10.0)	6.2 (6.2, 8.4)	<0.001
lgPLR	4.83 (4.17, 5.27)	5.26 (4.82, 5.81)	4.81 (4.17, 5.52)	4.83 (4.78, 5.07)	4.56 (4.17, 5.05)	<0.001
diabete						0.030
Normal	39 (24%)	5 (12%)	18 (45%)	7 (18%)	9 (23%)
PreDM	18 (11%)	6 (15%)	2 (5.0%)	6 (15%)	4 (10%)
DM	104 (65%)	30 (73%)	20 (50%)	27 (68%)	27 (68%)
HBP						0.017
NO	95 (59%)	18 (44%)	28 (70%)	20 (50%)	29 (73%)
YES	66 (41%)	23 (56%)	12 (30%)	20 (50%)	11 (28%)
Arthritis						0.5
NO	154 (96%)	39 (95%)	38 (95%)	40 (100%)	37 (93%)
YES	7 (4.3%)	2 (4.9%)	2 (5.0%)	0 (0%)	3 (7.5%)
dead	54 (34%)	8 (20%)	10 (25%)	15(38%)	21 (53%)	0.009
ALB	2.68 (2.54, 3.07)	3.05 (2.84, 3.41)	2.54 (2.54, 2.86)	2.54 (2.36, 3.02)	2.68 (2.54, 2.82)	<0.001
