# Supplementary material for: Prognostic value of the relative neutrophil–monocyte-to-lymphocyte–albumin ratio in chronic lower respiratory diseases: a multicenter retrospective analysis
Source: Front Physiol. 2025 Dec 18;16:1708302. doi: 10.3389/fphys.2025.1708302 (PMC12756091; doi:10.3389/fphys.2025.1708302)
Supplement: Supplementary file 10 [file Table1.xlsx]

## Sheet: Baseline Table
Table S1. Baseline Characteristics by All-Cause Mortality Status(NHANES15-18)
	NO(1998)	YES(109)	p
Age (median [IQR])	48.46 [31.00, 62.00]	71.00 [62.00, 80.00]	<0.001
Sex = male (%)	880 (42.3)	72 (53.6)	<0.001
Race (%)			<0.001
Mexican American	213 (6.1)	6 (2.2)	-
Other Hispanic	258 (7.4)	9 (2.6)	-
Non-Hispanic White	977 (72.5)	78 (89.1)	-
Non-Hispanic Black	550 (14.0)	16 (6.1)	-
Education (%)			0.008
<high school	387 (12.0)	34 (23.9)	-
high school	461 (25.3)	32 (30.2)	-
>high school	1150 (62.7)	43 (45.9)	-
PIR (%)			0.006
low	821 (29.4)	50 (46.4)	-
middle	793 (39.9)	49 (40.7)	-
high	384 (30.7)	10 (13.0)	-
Liver = YES (%)	146 (7.2)	13 (14.8)	0.052
CKD = YES (%)	123 (4.9)	12 (9.4)	0.126
ART = YES (%)	813 (38.8)	72 (70.3)	<0.001
BmiGroup (%)			0.373
underweight	42 (2.4)	4 (2.7)	-
normal	438 (23.9)	21 (16.8)	-
overweight	516 (25.4)	34 (33.0)	-
obese	1002 (48.2)	50 (47.5)	-
Smoker (%)			0.006
never smoker	962 (46.8)	24 (21.8)	-
current smoker	466 (23.4)	32 (29.9)	-
former smoker	570 (29.8)	53 (48.3)	-
Alcohol (%)			0.335
Non-drinker	506 (20.0)	23 (22.0)	-
1-5 drinks/month	1053 (55.4)	65 (59.9)	-
5-10 drinks/month	189 (9.1)	4 (2.9)	-
10+ drinks/month	250 (15.5)	17 (15.2)	-
Diabetes (%)			<0.001
Normal	812 (45.5)	17 (17.1)	-
preDM	677 (34.3)	38 (36.7)	-
DM	509 (20.2)	54 (46.2)	-
Hypertension = YES (%)	870 (38.4)	72 (68.8)	<0.001
HF = YES (%)	139 (4.9)	39 (31.6)	<0.001
CHD = YES (%)	151 (7.0)	27 (21.3)	<0.001
HLP = YES (%)	897 (47.6)	25 (19.7)	-
Cancer= YES (%)	236 (13.6)	34 (32.5)	<0.001
LDH (median [IQR])	143.00 [124.00, 164.00]	144.75 [125.00, 179.71]	0.247
AST (median [IQR])	19.00 [14.00, 27.00]	18.00 [13.55, 25.00]	0.159
ALT (median [IQR])	21.00 [17.00, 26.00]	23.00 [19.00, 29.58]	0.169
WBC (median [IQR])	7.40 [6.00, 8.90]	7.32 [5.94, 10.28]	0.227
PLT (median [IQR])	240.00 [203.00, 282.00]	209.81 [156.06, 274.53]	<0.001
ALB (median [IQR])	4.20 [3.90, 4.40]	4.00 [3.70, 4.23]	0.004
Cr (median [IQR])	0.83 [0.70, 0.97]	0.93 [0.75, 1.14]	0.025
Bun (median [IQR])	14.00 [11.00, 17.00]	17.00 [12.00, 22.00]	<0.001
Ga (median [IQR])	9.30 [9.10, 9.50]	9.30 [9.00, 9.50]	0.166
Na (median [IQR])	139.00 [138.00, 141.00]	139.00 [137.00, 141.00]	0.143
K (median [IQR])	4.00 [3.80, 4.26]	4.13 [3.91, 4.38]	0.003
TBIL (median [IQR])	0.40 [0.30, 0.60]	0.50 [0.30, 0.60]	0.535
OSM (median [IQR])	279.00 [275.00, 282.00]	280.00 [276.00, 284.26]	0.130
CRP (median [IQR])	2.40 [0.90, 5.60]	4.29 [1.77, 7.40]	0.017
NLR (median [IQR])	1.97 [1.52, 2.67]	2.63 [1.81, 4.08]	<0.001
MLR (median [IQR])	0.27 [0.21, 0.35]	0.37 [0.26, 0.52]	<0.001
SIRI (median [IQR])	1.15 [0.78, 1.72]	1.51 [1.16, 3.25]	<0.001
lgSII (median [IQR])	6.17 [5.83, 6.50]	6.33 [5.83, 6.76]	0.132
lgPLR (median [IQR])	4.72 [4.51, 4.95]	4.76 [4.45, 4.98]	0.587
NAPR (median [IQR])	14.02 [12.25, 15.72]	15.54 [13.22, 17.60]	<0.001
NMLAR (median [IQR])	3.77 [2.81, 5.19]	5.53 [3.90, 9.37]	<0.001
Time (median [IQR])	34.00 [22.00, 47.00]	19.00 [7.88, 29.00]	<0.001
