# Supplementary material for: Prognostic value of the relative neutrophil–monocyte-to-lymphocyte–albumin ratio in chronic lower respiratory diseases: a multicenter retrospective analysis
Source: Front Physiol. 2025 Dec 18;16:1708302. doi: 10.3389/fphys.2025.1708302 (PMC12756091; doi:10.3389/fphys.2025.1708302)
Supplement: Supplementary file 11 [file Table5.xlsx]

## Sheet: Sheet 1
Table 1. Baseline characteristics stratified by NMLAR
NMLAR(N=9236)1	Quartile1(≤2.64)	Quartile2(2.64-3.65)	Quartile3(3.65-5.13)	Quartile4(≥5.13)	p.value2
Age	43 (30, 55)	45 (31, 57)	48 (35, 62)	56 (41, 71)	<0.001
Gender%					<0.001
female	1,419 (63%)	1,294 (55%)	1,229 (54%)	1,095 (48%)
male	890 (37%)	1,015 (45%)	1,080 (46%)	1,214 (52%)
Race%					<0.001
Mexican American	288 (5.2%)	304 (5.1%)	285 (4.2%)	234 (3.8%)
Other Hispanic	183 (5.2%)	176 (5.3%)	173 (4.9%)	141 (4.1%)
Non-Hispanic White	1,070 (71%)	1,371 (80%)	1,471 (83%)	1,570 (84%)
Non-Hispanic Black	768 (18%)	458 (9.5%)	380 (7.9%)	364 (8.0%)
Education%					0.003
<high school	692 (22%)	661 (20%)	628 (18%)	713 (23%)
high school	491 (23%)	506 (23%)	555 (26%)	535 (25%)
>high school	1,126 (54%)	1,142 (57%)	1,126 (56%)	1,061 (52%)
PIR%					0.015
low(<1.5)	1,027 (34%)	928 (29%)	905 (28%)	967 (31%)
middle(1.5-4.0)	808 (39%)	872 (40%)	867 (40%)	900 (41%)
high(>4.0)	474 (28%)	509 (31%)	537 (32%)	442 (28%)
BMI%					0.056
underweight(<18.5)	51 (2.7%)	49 (2.0%)	31 (1.3%)	47 (2.1%)
normal(18.5-24.9)	656 (29%)	588 (26%)	599 (28%)	637 (29%)
overweight(25.0-29.9)	674 (30%)	710 (32%)	723 (29%)	744 (32%)
obese(>30.0)	928 (38%)	962 (40%)	956 (41%)	881 (37%)
Smoker%					<0.001
never smoker	1,101 (43%)	1,108 (47%)	1,050 (44%)	884 (37%)
former smoker	492 (22%)	538 (23%)	625 (26%)	843 (34%)
current smoker	716 (35%)	663 (30%)	634 (29%)	582 (29%)
Alcohol%					0.001
Non-drinker	602 (20%)	543 (19%)	538 (18%)	536 (20%)
1-5 drinks/month	1,057 (47%)	1,102 (48%)	1,082 (49%)	1,038 (45%)
5-10 drinks/month	168 (8.5%)	212 (10%)	183 (9.1%)	151 (7.9%)
10+ drinks/month	352 (17%)	346 (18%)	408 (20%)	466 (22%)
wait	130 (7.5%)	106 (4.8%)	98 (3.8%)	118 (4.9%)
Comorbidities(YES%)
Liver disease	117 (4.4%)	93 (4.0%)	114 (5.0%)	131 (5.0%)	0.551
Arthritis	753 (30%)	826 (33%)	867 (35%)	1,017 (42%)	<0.001
COPD	1,216 (53%)	1,286 (55%)	1,318 (55%)	1,606 (69%)	<0.001
Asthma	1,504 (64%)	1,463 (63%)	1,396 (61%)	1,160 (51%)	<0.001
Diabetes					<0.001
Normal	1,278 (61%)	1,272 (61%)	1,212 (58%)	1,075 (50%)
Prediabetes	645 (27%)	663 (26%)	662 (28%)	702 (31%)
Diabetes	386 (12%)	374 (12%)	435 (14%)	532 (19%)
Hypertension	850 (32%)	842 (33%)	948 (36%)	1,114 (45%)	<0.001
Cancer	167 (8.3%)	212 (10.0%)	286 (13%)	408 (17%)	<0.001
HF3	74 (2.6%)	87 (2.8%)	130 (4.5%)	270 (9.8%)	<0.001
HLP3	1,165 (51%)	1,176 (51%)	1,181 (51%)	1,246 (54%)	0.41
CKD3	61 (2.0%)	64 (2.1%)	77 (2.6%)	158 (5.0%)	<0.001
CHD3	90 (3.5%)	100 (4.1%)	149 (5.0%)	245 (9.2%)	<0.001
Laboratory test
LDH U/L	127 (112, 143)	126 (112, 142)	129 (114, 144)	132 (118, 150)	<0.001
AST U/L	21 (16, 28)	21 (17, 29)	21 (16, 29)	20 (16, 28)	0.087
ALT U/L	23 (19, 27)	23 (19, 27)	23 (19, 27)	23 (19, 27)	0.844
HGB g/dL	14.30 (13.40, 15.10)	14.40 (13.50, 15.40)	14.50 (13.50, 15.40)	14.30 (13.10, 15.40)	<0.001
WBC 1000/uL	7.00 (5.70, 8.50)	7.20 (6.00, 8.60)	7.10 (5.90, 8.80)	7.60 (6.30, 9.30)	<0.001
PLT 1000/uL	260 (220, 303)	256 (220, 299)	256 (217, 299)	250 (209, 298)	0.005
ALB g/dL	4.30 (4.10, 4.50)	4.30 (4.10, 4.50)	4.30 (4.00, 4.50)	4.10 (3.90, 4.40)	<0.001
Cr mg/dL	0.80 (0.70, 0.94)	0.82 (0.70, 0.99)	0.84 (0.70, 1.00)	0.90 (0.72, 1.02)	<0.001
Bun mg/dL	12.0 (9.0, 14.0)	12.0 (10.0, 15.0)	12.0 (10.0, 16.0)	13.0 (10.0, 17.0)	<0.001
Ga mg/dL	9.50 (9.30, 9.70)	9.50 (9.20, 9.70)	9.40 (9.20, 9.70)	9.40 (9.20, 9.60)	<0.001
Na mmol/L	139.0(138.0, 141.0)	139.0 (138.0, 141.0)	139.0(138.0, 140.9)	139.0 (137.0, 141.0)	0.149
K mmol/L	4.00 (3.80, 4.20)	4.00 (3.80, 4.20)	4.00 (3.80, 4.20)	4.00 (3.80, 4.30)	<0.001
TBIL umol/L	0.60 (0.50, 0.80)	0.70 (0.50, 0.80)	0.70 (0.50, 0.80)	0.70 (0.50, 0.80)	0.003
OSM3 mmol/kg	278.0 (275.0, 280.0)	278.0 (275.0, 281.0)	278.0 (275.0, 281.0)	278.0 (275.0, 282.0)	0.002
CRP mg/dL	0.20 (0.09, 0.41)	0.21 (0.09, 0.44)	0.24 (0.10, 0.49)	0.30 (0.15, 0.65)	<0.001
Novel inflammatory marker
NLR4	1.33 (1.06, 1.69)	1.83 (1.57, 2.17)	2.29 (1.94, 2.71)	3.25 (2.67, 4.13)	<0.001
MLR4	0.18 (0.15, 0.20)	0.24 (0.21, 0.26)	0.30 (0.27, 0.33)	0.41 (0.36, 0.50)	<0.001
SIRI4	0.62 (0.46, 0.81)	0.97 (0.80, 1.18)	1.31 (1.06, 1.61)	2.14 (1.68, 2.83)	<0.001
lgSII4	5.86 (5.56, 6.13)	6.17 (5.92, 6.41)	6.37 (6.12, 6.62)	6.72 (6.44, 7.00)	<0.001
lgPLR4	4.59 (4.37, 4.80)	4.75 (4.56, 4.94)	4.89 (4.68, 5.10)	5.09 (4.87, 5.32)	<0.001
NAPR4	11.76 (10.43, 13.11)	13.37 (12.20, 14.59)	14.37 (13.24, 15.64)	16.03 (14.81, 17.80)	<0.001
Outcome
Follow-up time (months)	139 (96, 193)	144 (98, 188)	136 (94, 188)	119 (75, 174)	<0.001
CLRD-specific mortality%	32 (1.0%)	34 (1.2%)	71 (2.7%)	130 (5.4%)	<0.001
All-cause mortality%	317 (11%)	414 (15%)	501 (17%)	933 (33%)	<0.001
1n (unweighted) (%); Median (IQR) 2chi-squared test with Rao & Scott's second-order correction; Wilcoxon rank-sum test for complex survey samples 3HF: heart failure, HLP: hyperlipidemia, CKD: chronic kidney disease, CHD: coronary heart disease, OSM:serum osmolality. 4NLR: neutrophil-to-lymphocyte ratio, MLR:monocyte-to-lymphocyte ratio, SIRI:systemic inflammation response index , lgSII:logarithmi…
