# Supplementary material for: Prognostic value of the relative neutrophil–monocyte-to-lymphocyte–albumin ratio in chronic lower respiratory diseases: a multicenter retrospective analysis
Source: Front Physiol. 2025 Dec 18;16:1708302. doi: 10.3389/fphys.2025.1708302 (PMC12756091; doi:10.3389/fphys.2025.1708302)
Supplement: Supplementary file 12 [file Table7.xlsx]

## Sheet: NMLAR_cont
Table 3. Cox regression analysis of NMLAR and mortality in the MIMIC-IV and Zhejiang Provincial ICU cohorts
model	continuous	Quartile1	Quartile2	Quartile3	Quartile4	P for trend
7-day mortality from MIMIC
Model1	1.012 (1.003–1.022) <0.01	Reference	1.444 (0.756–2.756) 0.265	1.706 (0.931–3.126) 0.083	2.268 (1.253–4.105) <0.01	<0.01
Model2	1.004 (0.993–1.015) 0.486	Reference	1.417 (0.729–2.754) 0.304	1.434 (0.752–2.736) 0.274	1.658 (0.845–3.255) 0.142	<0.01
Model3	1.004 (0.992–1.015) 0.529	Reference	1.444 (0.745–2.800) 0.277	1.461 (0.768–2.778) 0.248	1.638 (0.839–3.201) 0.149	<0.01
14-day mortality from MIMIC
Model1	1.018 (1.011–1.025) <0.01	Reference	1.355 (0.818–2.245) 0.238	1.671 (1.040–2.685) 0.034	2.595 (1.644–4.095) <0.01	<0.01
Model2	1.013 (1.004–1.022) <0.01	Reference	1.550 (0.910–2.640) 0.107	1.672 (0.983–2.842) 0.058	2.279 (1.320–3.936) <0.01	<0.01
Model3	1.013 (1.004–1.022) <0.01	Reference	1.563 (0.921–2.654) 0.098	1.654 (0.977–2.802) 0.061	2.257 (1.313–3.882) <0.01	<0.01
30-day mortality from MIMIC
Model1	1.020 (1.014–1.027) <0.01	Reference	1.163 (0.736–1.837) 0.518	1.644 (1.081–2.501) 0.020	2.506 (1.668–3.766) <0.01	<0.01
Model2	1.015 (1.007–1.023) <0.01	Reference	1.218 (0.754–1.965) 0.420	1.516 (0.954–2.409) 0.079	2.086 (1.288–3.378) <0.01	<0.01
Model3	1.015 (1.007–1.022) <0.01	Reference	1.241 (0.770–2.001) 0.375	1.527 (0.962–2.422) 0.073	2.075 (1.284–3.354) 0.003	<0.01
90-day mortality from MIMIC
Model1	1.014 (1.008–1.020) <0.01	Reference	1.121 (0.770–1.633) 0.551	1.385 (0.977–1.964) 0.067	1.874 (1.330–2.641) <0.01	<0.01
Model2	1.010 (1.002–1.016) 0.016	Reference	1.131 (0.763–1.675) 0.536	1.259 (0.857–1.850) 0.240	1.541 (1.029–2.307) 0.036	<0.01
Model3	1.009 (1.002–1.015) 0.015	Reference	1.157 (0.782–1.713) 0.466	1.275 (0.869–1.871) 0.215	1.558 (1.042–2.331) 0.031	<0.01
365-day mortality from MIMIC
Model1	1.010 (1.005–1.015) <0.01	Reference	1.009 (0.742–1.373) 0.953	1.188 (0.892–1.583) 0.238	1.511 (1.137–2.007) <0.01	<0.01
Model2	1.007 (1.000–1.012) 0.034	Reference	1.022 (0.741–1.409) 0.896	1.109 (0.810–1.519) 0.519	1.336 (0.956–1.866) 0.088	<0.01
Model3	1.006 (1.001–1.012) 0.030	Reference	1.045 (0.758–1.441) 0.789	1.115 (0.814–1.526) 0.497	1.353 (0.970–1.889) 0.075	<0.01
30-day mortality from zhejiang provencial ICU
Model1	1.139 (1.063–1.221) <0.01	Reference	2.050 (0.776–5.415) 0.147	4.366 (1.892–10.083) <0.01	5.837 (2.234–15.007) <0.01	<0.01
Model2	1.136 (1.060–1.220) <0.01	Reference	1.899 (0.717–5.309) 0.196	4.109 (1.810–9.300) <0.01	5.231 (2.015–13.579) <0.001	<0.01
Model3	1.093 (1.012–1.180) <0.01	Reference	1.400 (0.508–3.872) 0.589	3.116 (1.814–5.360) <0.01	4.556 (1.480–11.007) <0.001	<0.01
MIMIC:Model 1: Unadjusted.Model 2: Adjusted for key predictors identified in NHANES, including age, LDH, PLT, K, hypertension, NMLAR, BUN, CRP, creatinine, NLR, lgPLR,diabetes, arthritis, smoking status.Model 3: Further adjusted for Model 2 covariates plus MIMIC-specific clinical factors, including SOFA score, use of CRRT, vasopressor use, and mechanical ventilation. EHR:Model 1 was unadjusted.Mo…

## Sheet: NMLAR_cat
Outcome	Model	N	Level	HR (95% CI)	P
ICU	Model1	1945	Q1 (lowest) [Ref]	1.000 (1.000–1.000)
ICU	Model1	1945	Q2	1.444 (0.756–2.756)	2.65e-01
ICU	Model1	1945	Q3	1.706 (0.931–3.126)	8.37e-02
ICU	Model1	1945	Q4 (highest)	2.268 (1.253–4.105)	6.80e-03
ICU	Model2	1945	Q1 (lowest) [Ref]	1.000 (1.000–1.000)
ICU	Model2	1945	Q2	1.417 (0.729–2.754)	3.04e-01
ICU	Model2	1945	Q3	1.434 (0.752–2.736)	2.74e-01
ICU	Model2	1945	Q4 (highest)	1.658 (0.845–3.255)	1.42e-01
ICU	Model3	1945	Q1 (lowest) [Ref]	1.000 (1.000–1.000)
ICU	Model3	1945	Q2	1.444 (0.745–2.800)	2.77e-01
ICU	Model3	1945	Q3	1.461 (0.768–2.778)	2.48e-01
ICU	Model3	1945	Q4 (highest)	1.638 (0.839–3.201)	1.49e-01
HOSP	Model1	1945	Q1 (lowest) [Ref]	1.000 (1.000–1.000)
HOSP	Model1	1945	Q2	1.355 (0.818–2.245)	2.38e-01
HOSP	Model1	1945	Q3	1.671 (1.040–2.685)	3.39e-02
HOSP	Model1	1945	Q4 (highest)	2.595 (1.644–4.095)	4.22e-05
HOSP	Model2	1945	Q1 (lowest) [Ref]	1.000 (1.000–1.000)
HOSP	Model2	1945	Q2	1.550 (0.910–2.640)	1.07e-01
HOSP	Model2	1945	Q3	1.672 (0.983–2.842)	5.78e-02
HOSP	Model2	1945	Q4 (highest)	2.279 (1.320–3.936)	3.13e-03
HOSP	Model3	1945	Q1 (lowest) [Ref]	1.000 (1.000–1.000)
HOSP	Model3	1945	Q2	1.563 (0.921–2.654)	9.81e-02
HOSP	Model3	1945	Q3	1.654 (0.977–2.802)	6.12e-02
HOSP	Model3	1945	Q4 (highest)	2.257 (1.313–3.882)	3.24e-03
D30	Model1	1945	Q1 (lowest) [Ref]	1.000 (1.000–1.000)
D30	Model1	1945	Q2	1.163 (0.736–1.837)	5.18e-01
D30	Model1	1945	Q3	1.644 (1.081–2.501)	2.01e-02
D30	Model1	1945	Q4 (highest)	2.506 (1.668–3.766)	9.86e-06
D30	Model2	1945	Q1 (lowest) [Ref]	1.000 (1.000–1.000)
D30	Model2	1945	Q2	1.218 (0.754–1.965)	4.20e-01
D30	Model2	1945	Q3	1.516 (0.954–2.409)	7.86e-02
D30	Model2	1945	Q4 (highest)	2.086 (1.288–3.378)	2.79e-03
D30	Model3	1945	Q1 (lowest) [Ref]	1.000 (1.000–1.000)
D30	Model3	1945	Q2	1.241 (0.770–2.001)	3.75e-01
D30	Model3	1945	Q3	1.527 (0.962–2.422)	7.25e-02
D30	Model3	1945	Q4 (highest)	2.075 (1.284–3.354)	2.86e-03
D90	Model1	1945	Q1 (lowest) [Ref]	1.000 (1.000–1.000)
D90	Model1	1945	Q2	1.121 (0.770–1.633)	5.51e-01
D90	Model1	1945	Q3	1.385 (0.977–1.964)	6.74e-02
D90	Model1	1945	Q4 (highest)	1.874 (1.330–2.641)	3.31e-04
D90	Model2	1945	Q1 (lowest) [Ref]	1.000 (1.000–1.000)
D90	Model2	1945	Q2	1.131 (0.763–1.675)	5.40e-01
D90	Model2	1945	Q3	1.259 (0.857–1.850)	2.40e-01
D90	Model2	1945	Q4 (highest)	1.541 (1.029–2.307)	3.59e-02
D90	Model3	1945	Q1 (lowest) [Ref]	1.000 (1.000–1.000)
D90	Model3	1945	Q2	1.157 (0.782–1.713)	4.66e-01
D90	Model3	1945	Q3	1.275 (0.869–1.871)	2.15e-01
D90	Model3	1945	Q4 (highest)	1.558 (1.042–2.331)	3.08e-02
D365	Model1	1945	Q1 (lowest) [Ref]	1.000 (1.000–1.000)
D365	Model1	1945	Q2	1.009 (0.742–1.373)	9.53e-01
D365	Model1	1945	Q3	1.188 (0.892–1.583)	2.38e-01
D365	Model1	1945	Q4 (highest)	1.511 (1.137–2.007)	4.42e-03
D365	Model2	1945	Q1 (lowest) [Ref]	1.000 (1.000–1.000)
D365	Model2	1945	Q2	1.022 (0.741–1.409)	8.96e-01
D365	Model2	1945	Q3	1.109 (0.810–1.519)	5.19e-01
D365	Model2	1945	Q4 (highest)	1.336 (0.956–1.866)	8.94e-02
D365	Model3	1945	Q1 (lowest) [Ref]	1.000 (1.000–1.000)
D365	Model3	1945	Q2	1.045 (0.758–1.441)	7.89e-01
D365	Model3	1945	Q3	1.115 (0.814–1.526)	4.97e-01
D365	Model3	1945	Q4 (highest)	1.353 (0.970–1.889)	7.54e-02
1.444 (0.756–2.756)	1.706 (0.931–3.126)	2.268 (1.253–4.105)	1.000 (1.000–1.000)	1.417 (0.729–2.754)	1.434 (0.752–2.736)	1.658 (0.845–3.255)	1.000 (1.000–1.000)	1.444 (0.745–2.800)	1.461 (0.768–2.778)	1.638 (0.839–3.201)	1.000 (1.000–1.000)	1.355 (0.818–2.245)	1.671 (1.040–2.685)	2.595 (1.644–4.095)	1.000 (1.000–1.000)	1.550 (0.910–2.640)	1.672 (0.983–2.842)	2.279 (1.320–3.936)	1.000 (1.000–1.000)	1.563 (0.921–2.654)	1.654 (0.977–2.802)	2.257 (1.313–3.882)	1.000 (1.000–1.000)	1.163 (0.736–1.837)	1.644 (1.081–2.501)	2.506 (1.668–3.766)	1.000 (1.000–1.000)	1.218 (0.754–1.965)	1.516 (0.954–2.409)	2.086 (1.288–3.378)	1.000 (1.000–1.000)	1.241 (0.770–2.001)	1.527 (0.962–2.422)	2.075 (1.284–3.354)	1.000 (1.000–1.000)	1.121 (0.770–1.633)	1.385 (0.977–1.964)	1.874 (1.330–2.641)	1.000 (1.000–1.000)	1.131 (0.763–1.675)	1.259 (0.857–1.850)	1.541 (1.029–2.307)	1.000 (1.000–1.000)	1.157 (0.782–1.713)	1.275 (0.869–1.871)	1.558 (1.042–2.331)	1.000 (1.000–1.000)	1.009 (0.742–1.373)	1.188 (0.892–1.583)
[truncated: 9 more columns]
